# Supplementary material for: A Macroscopic Mathematical Model for Cell Migration Assays Using a Real-Time Cell Analysis
Source: PLoS One. 2016 Sep 28;11(9):e0162553. doi: 10.1371/journal.pone.0162553 (PMC5040252; doi:10.1371/journal.pone.0162553)
Supplement: S1 File — The file contains 19 different spreadsheets organized with respect to cell lines, initial cell numbers, and independent experimental replicates. Within the same spreadsheet the first column contains the time (in hours), second and third column contain the mean basal migration Cell Index of a quadruplicate experiment and its standard deviation, respectively. (XLSX) [file pone.0162553.s003.xlsx]

## Sheet: Sarc,20000cells,bas.migr.Rep1 
Sarc CELL LINE, BASAL MIGRATION, 20000 CELLS, REP. 1
Time (Hour)	Mean basal migration Cell Index	Standard deviation basal migration Cell Index
0	0	0
0.351111	0.0839	0.0078
0.434722	0.0743	0.003
0.518611	0.0727	0.0058
0.6025	0.0708	0.0062
0.686389	0.0731	0.0076
0.770278	0.0757	0.0085
0.854167	0.0775	0.0085
0.938056	0.0797	0.0091
1.02194	0.0844	0.0103
1.10583	0.0889	0.0107
1.18972	0.0935	0.0125
1.27361	0.099	0.0128
1.3575	0.1008	0.0129
1.44139	0.105	0.0144
1.52528	0.1064	0.0139
1.60917	0.1084	0.0142
1.69306	0.1136	0.0142
1.77694	0.1145	0.0144
1.86083	0.1182	0.0158
1.94472	0.1201	0.0158
2.02861	0.1206	0.0155
2.1125	0.1237	0.0164
2.19639	0.125	0.0165
2.28028	0.1263	0.0165
2.36417	0.1278	0.0165
2.53194	0.1301	0.0162
2.69917	0.1347	0.0171
2.86639	0.1366	0.0173
3.03361	0.1405	0.0172
3.20083	0.1428	0.0172
3.36806	0.1457	0.0175
3.53528	0.1473	0.017
3.7025	0.1497	0.0188
3.86972	0.1531	0.018
4.03694	0.156	0.0189
4.20417	0.1575	0.0184
4.37139	0.1598	0.0184
4.53861	0.1632	0.0193
4.70583	0.1651	0.0199
4.87306	0.1661	0.0199
5.04028	0.1679	0.0203
5.2075	0.1717	0.0196
5.37472	0.1743	0.0202
5.54194	0.1744	0.0203
5.70917	0.1774	0.0208
5.87639	0.1777	0.0203
6.04361	0.1801	0.0206
6.21083	0.1818	0.0206
6.37806	0.1838	0.021
6.54528	0.1852	0.0213
6.7125	0.1865	0.0212
6.87972	0.1899	0.0218
7.04694	0.1913	0.0221
7.21417	0.1936	0.0223
7.38139	0.1951	0.0227
7.54861	0.1965	0.0231
7.71583	0.1977	0.0241
7.88306	0.2018	0.0245
8.05028	0.2014	0.0247
8.2175	0.2043	0.0252
8.38472	0.2051	0.0263
8.55194	0.2081	0.0259
8.71917	0.2103	0.0261
8.88639	0.212	0.0268
9.05361	0.2122	0.027
9.22083	0.2148	0.0276
9.38806	0.2152	0.027
9.55528	0.2177	0.028
9.7225	0.2199	0.0284
9.88972	0.221	0.0281
10.0569	0.2225	0.0284
10.2242	0.2243	0.0284
10.3914	0.225	0.0291
10.5586	0.226	0.0295
10.7258	0.2281	0.0285
10.8931	0.2304	0.0298
11.0603	0.2309	0.0303
11.2275	0.2333	0.0306
11.3947	0.2349	0.0309
11.5619	0.235	0.0309
11.7292	0.2374	0.0313
11.8964	0.2401	0.0314

## Sheet: Sarc,20000cells,bas.migr.Rep2
Sarc CELL LINE, BASAL MIGRATION, 20000 CELLS, REP. 2
Time (Hour)	Mean basal migration Cell Index	Standard deviation basal migration Cell Index
0	0	0
0.188056	0.0655	0.011
0.354722	0.0664	0.0071
0.521389	0.0711	0.008
0.688056	0.0761	0.0093
0.854722	0.0807	0.0088
1.02139	0.0856	0.0104
1.18806	0.0891	0.0115
1.35444	0.0927	0.0123
1.52111	0.0967	0.015
1.68778	0.1069	0.022
1.85444	0.1092	0.0227
2.02111	0.1113	0.0227
2.18778	0.112	0.0238
2.35444	0.1151	0.0249
2.52111	0.1182	0.0266
2.68778	0.1204	0.0291
2.85444	0.1243	0.0303
3.02111	0.1256	0.0325
3.18778	0.1322	0.0401
3.35444	0.1341	0.0414
3.52111	0.1367	0.0416
3.68778	0.1379	0.0414
3.85444	0.1393	0.0414
4.02111	0.1416	0.0415
4.18778	0.1438	0.042
4.35444	0.145	0.0418
4.52111	0.1469	0.0421
4.68778	0.148	0.0426
4.85444	0.1493	0.0428
5.02111	0.152	0.0432
5.18778	0.1529	0.0435
5.35444	0.1548	0.0436
5.52111	0.1566	0.0438
5.68778	0.1582	0.0434
5.85444	0.1604	0.0432
6.02111	0.1624	0.0435
6.18778	0.1636	0.0451
6.35444	0.166	0.0444
6.52111	0.1677	0.0451
6.68778	0.1697	0.0451
6.85444	0.172	0.045
7.02111	0.1734	0.0453
7.18778	0.1751	0.045
7.35444	0.1769	0.0445
7.52111	0.1796	0.0452
7.68778	0.1806	0.0458
7.85444	0.1834	0.0456
8.02111	0.1851	0.0457
8.18778	0.1866	0.0465
8.35444	0.1896	0.0463
8.52111	0.1909	0.0463
8.68778	0.1919	0.0458
8.85444	0.1953	0.047
9.02111	0.1964	0.0475
9.18778	0.198	0.0477
9.35444	0.2001	0.0477
9.52111	0.2019	0.0478
9.68778	0.205	0.048
9.85444	0.2067	0.048
10.0211	0.2085	0.0478
10.1878	0.2094	0.0483
10.3544	0.2124	0.0485
10.5211	0.2139	0.0486
10.6878	0.2158	0.0487
10.8544	0.2167	0.0487
11.0211	0.2179	0.049
11.1878	0.2206	0.0493
11.3544	0.2233	0.0495
11.5211	0.2249	0.0494
11.6878	0.2252	0.0504
11.8544	0.2276	0.0501

## Sheet: Sarc,20000cells,bas.migr.Rep3
Sarc CELL LINE, BASAL MIGRATION, 20000 CELLS, REP. 3
Time (Hour)	Mean basal migration Cell Index	Standard deviation basal migration Cell Index
0	0	0
0.462778	0.0833	0.0039
0.629722	0.071	0.0126
0.796667	0.0746	0.0148
0.963611	0.0792	0.0186
1.13056	0.0857	0.0212
1.2975	0.0897	0.0236
1.46444	0.0952	0.0251
1.63139	0.0989	0.0268
1.79833	0.1031	0.029
1.96528	0.1078	0.0298
2.13222	0.1101	0.0315
2.29917	0.1136	0.0312
2.46611	0.1165	0.0332
2.63306	0.1186	0.0332
2.8	0.1208	0.0319
2.96694	0.1229	0.0323
3.13389	0.1262	0.0323
3.30083	0.1279	0.0342
3.46778	0.1306	0.0341
3.63472	0.133	0.0325
3.80167	0.1356	0.0351
3.96861	0.1379	0.0328
4.13556	0.1402	0.0338
4.3025	0.1433	0.0338
4.46944	0.1449	0.0356
4.63639	0.1467	0.0369
4.80333	0.1493	0.0375
4.97028	0.1515	0.0359
5.13722	0.1532	0.0357
5.30417	0.1553	0.0364
5.47111	0.1574	0.0385
5.63806	0.1596	0.0366
5.805	0.1607	0.0385
5.97194	0.1633	0.0381
6.13889	0.1657	0.037
6.30583	0.1673	0.0388
6.47278	0.1687	0.0393
6.63972	0.1717	0.039
6.80667	0.1738	0.0405
6.97361	0.176	0.0395
7.14056	0.1776	0.0393
7.3075	0.1795	0.0409
7.47444	0.1805	0.0411
7.64139	0.1835	0.0417
7.80833	0.1852	0.0408
7.97528	0.1865	0.0416
8.14222	0.1885	0.0432
8.30917	0.19	0.0434
8.47611	0.192	0.0417
8.64306	0.1938	0.0416
8.81	0.1954	0.0448
8.97694	0.1969	0.0451
9.14389	0.199	0.0448
9.31083	0.2003	0.0437
9.47778	0.2022	0.0458
9.64472	0.2038	0.0452
9.81167	0.2059	0.0466
9.97861	0.2076	0.0448
10.1456	0.2087	0.0453
10.3125	0.2106	0.0476
10.4794	0.2129	0.0452
10.6464	0.2143	0.048
10.8133	0.2155	0.048
10.9803	0.2177	0.0481
11.1472	0.2184	0.0479
11.3142	0.2207	0.0488
11.4811	0.2219	0.0486
11.6481	0.2241	0.0485
11.815	0.2252	0.0481
11.9819	0.2264	0.048

## Sheet: Sarc,20000cells,bas.migr.Rep4
Sarc CELL LINE, BASAL MIGRATION, 20000 CELLS, REP. 4
Time (Hour)	Mean basal migration Cell Index	Standard deviation basal migration Cell Index
0	0	0
0.395278	0.0544	0.0064
0.561944	0.0484	0.0068
0.728611	0.0494	0.0072
0.895278	0.0513	0.008
1.06194	0.0526	0.008
1.22861	0.0552	0.009
1.39528	0.0563	0.0088
1.56194	0.0573	0.0084
1.72861	0.0579	0.0087
1.89528	0.059	0.0092
2.06194	0.0611	0.011
2.22861	0.0617	0.0099
2.39528	0.0623	0.0101
2.56194	0.0645	0.0108
2.72861	0.0658	0.0107
2.89528	0.0668	0.0113
3.06194	0.0685	0.0108
3.22861	0.0707	0.0112
3.39528	0.0729	0.0119
3.56194	0.0736	0.0124
3.72861	0.0757	0.0125
3.89528	0.0768	0.0138
4.06194	0.0802	0.0147
4.22861	0.081	0.0145
4.39528	0.083	0.0151
4.56194	0.0852	0.0161
4.72861	0.0869	0.0171
4.89528	0.089	0.0175
5.06194	0.0906	0.019
5.22861	0.0923	0.0194
5.39528	0.0936	0.0208
5.56194	0.0961	0.0214
5.72861	0.0976	0.0212
5.89528	0.0997	0.0222
6.06194	0.102	0.0242
6.22861	0.1037	0.0244
6.39528	0.1055	0.0262
6.56194	0.1078	0.025
6.72861	0.1096	0.026
6.89528	0.1116	0.0266
7.06194	0.1129	0.0277
7.22861	0.1148	0.0294
7.39528	0.1167	0.0294
7.56194	0.1191	0.0311
7.72861	0.1206	0.0308
7.89528	0.1235	0.033
8.06194	0.1245	0.0333
8.22861	0.1262	0.0332
8.39528	0.1284	0.0344
8.56194	0.1299	0.0345
8.72861	0.1326	0.0362
8.89528	0.1346	0.0362
9.06194	0.1364	0.0363
9.22861	0.1378	0.0376
9.39528	0.1398	0.0375
9.56194	0.1412	0.0378
9.72861	0.1432	0.0389
9.89528	0.1448	0.04
10.0619	0.1465	0.0411
10.2286	0.1484	0.0404
10.3953	0.1501	0.0429
10.5619	0.1521	0.0441
10.7286	0.154	0.0443
10.8953	0.1555	0.0445
11.0619	0.1572	0.0456
11.2286	0.1596	0.0462
11.3953	0.1615	0.046
11.5619	0.1636	0.0483
11.7286	0.1649	0.0477
11.8953	0.1669	0.0497

## Sheet: Sarc,20000cells,bas.migr.Rep5
Sarc CELL LINE, BASAL MIGRATION, 20000 CELLS, REP. 5
Time (Hour)	Mean basal migration Cell Index	Standard deviation basal migration Cell Index
0	0	0
0.325833	0.0589	0.0326
0.4925	0.0579	0.0413
0.659167	0.0537	0.0401
0.825833	0.0515	0.0386
0.9925	0.051	0.0376
1.15917	0.0502	0.0359
1.32583	0.0494	0.0356
1.4925	0.0491	0.0348
1.65917	0.048	0.0346
1.82583	0.0475	0.033
1.9925	0.0475	0.0314
2.15917	0.0497	0.0292
2.32583	0.0501	0.029
2.4925	0.0503	0.0288
2.65917	0.0513	0.0274
2.82583	0.0519	0.0261
2.9925	0.0553	0.0265
3.15917	0.0575	0.0269
3.32583	0.0593	0.0264
3.4925	0.0618	0.0277
3.65917	0.0642	0.0297
3.82583	0.0664	0.0316
3.9925	0.0688	0.035
4.15917	0.0702	0.0348
4.32583	0.0728	0.0373
4.4925	0.0746	0.0378
4.65917	0.075	0.037
4.82583	0.0776	0.0397
4.9925	0.0795	0.0408
5.15917	0.0794	0.0397
5.32583	0.0817	0.0416
5.4925	0.0827	0.0408
5.65917	0.0841	0.0415
5.82583	0.0867	0.0435
5.9925	0.0879	0.0435
6.15917	0.0894	0.0449
6.32583	0.0902	0.0455
6.4925	0.0917	0.0454
6.65917	0.0923	0.0462
6.82583	0.0933	0.0452
6.9925	0.0959	0.0473
7.15917	0.0974	0.0473
7.32583	0.0989	0.0479
7.4925	0.0998	0.0479
7.65917	0.1028	0.0493
7.82583	0.1035	0.0482
7.9925	0.1056	0.049
8.15917	0.1033	0.0412
8.32583	0.1121	0.0551
8.4925	0.1161	0.0611
8.65917	0.1195	0.0633
8.82583	0.1202	0.0627
8.9925	0.1214	0.0623
9.15917	0.1234	0.0648
9.32583	0.1258	0.0651
9.4925	0.1266	0.0653
9.65917	0.1289	0.0646
9.82583	0.1312	0.0666
9.9925	0.1328	0.0672
10.1592	0.1336	0.0658
10.3258	0.1349	0.0659
10.4925	0.1377	0.0674
10.6592	0.1385	0.0675
10.8258	0.1413	0.0686
10.9925	0.143	0.069
11.1592	0.1437	0.0688
11.3258	0.1462	0.0702
11.4925	0.1483	0.07
11.6592	0.1492	0.0713
11.8258	0.1519	0.0722
11.9925	0.1531	0.0722

## Sheet: Sarc,30000cells,bas.migr.Rep1
Sarc CELL LINE, BASAL MIGRATION, 30000 CELLS, REP. 1
Time (Hour)	Mean basal migration Cell Index	Standard deviation basal migration Cell Index
0	0	0
0.395833	0.1011	0.0172
0.562778	0.0908	0.0162
0.729722	0.0919	0.0183
0.896667	0.1012	0.0121
1.06361	0.1081	0.0164
1.23056	0.117	0.0254
1.3975	0.1247	0.0296
1.56444	0.1298	0.03
1.73139	0.1326	0.0307
1.89833	0.1363	0.0321
2.06528	0.1406	0.0317
2.23222	0.1439	0.0322
2.39917	0.1471	0.0333
2.56611	0.1492	0.0317
2.73306	0.1608	0.0313
2.9	0.1719	0.0327
3.06694	0.183	0.0336
3.23389	0.1929	0.0353
3.40083	0.2031	0.0363
3.56778	0.2119	0.038
3.73472	0.2213	0.0396
3.90167	0.2352	0.0425
4.06861	0.2459	0.0464
4.23556	0.2552	0.0485
4.4025	0.2621	0.0504
4.56944	0.269	0.0516
4.73639	0.2755	0.0542
4.90333	0.2809	0.0559
5.07028	0.2861	0.0581
5.23722	0.2912	0.0587
5.40417	0.2967	0.0604
5.57111	0.3	0.0618
5.73806	0.3044	0.0636
5.905	0.3091	0.0655
6.07194	0.3128	0.0673
6.23889	0.3176	0.0686
6.40583	0.3213	0.0705
6.57278	0.3248	0.0721
6.73972	0.3294	0.0732
6.90667	0.3334	0.0751
7.07361	0.3361	0.0765
7.24056	0.3405	0.0784
7.4075	0.3449	0.0799
7.57444	0.3474	0.0825
7.74139	0.3522	0.0839
7.90833	0.3554	0.0855
8.07528	0.359	0.0883
8.24222	0.3623	0.0901
8.40917	0.3666	0.0912
8.57611	0.3702	0.0934
8.74306	0.3736	0.0956
8.91	0.3771	0.0963
9.07694	0.3802	0.0992
9.24389	0.3836	0.101
9.41083	0.3872	0.1007
9.57778	0.3908	0.1036
9.74472	0.3941	0.1046
9.91167	0.3966	0.1076
10.0786	0.4	0.1091
10.2456	0.404	0.11
10.4125	0.4071	0.1125
10.5794	0.41	0.1151
10.7464	0.413	0.116
10.9133	0.417	0.1175
11.0803	0.4194	0.1188
11.2472	0.4235	0.1211
11.4142	0.4268	0.1238
11.5811	0.4298	0.1255
11.7481	0.4339	0.1265
11.915	0.436	0.1283

## Sheet: Sarc,30000cells,bas.migr.Rep2
Sarc CELL LINE, BASAL MIGRATION, 30000 CELLS, REP. 2
Time (Hour)	Mean basal migration Cell Index	Standard deviation basal migration Cell Index
0	0	0
0.231944	0.0393	0.0138
0.398611	0.0354	0.0186
0.565556	0.0368	0.0218
0.7325	0.0413	0.0227
0.899444	0.0461	0.026
1.06639	0.0499	0.0265
1.23333	0.0537	0.028
1.40028	0.0561	0.0301
1.56722	0.0603	0.0326
1.73417	0.0622	0.0349
1.90111	0.0646	0.0386
2.06806	0.0669	0.0419
2.235	0.069	0.0465
2.40194	0.0738	0.0502
2.56889	0.0811	0.0536
2.73583	0.0868	0.0569
2.90278	0.0912	0.0605
3.06972	0.0987	0.0638
3.23667	0.1065	0.0714
3.40361	0.1185	0.076
3.57056	0.1307	0.0833
3.7375	0.1426	0.0914
3.90444	0.1521	0.0982
4.07139	0.1617	0.1046
4.23833	0.1682	0.111
4.40528	0.1758	0.1148
4.57222	0.181	0.1204
4.73917	0.1866	0.1247
4.90611	0.1914	0.1277
5.07306	0.1954	0.1314
5.24	0.1986	0.1352
5.40694	0.2025	0.138
5.57389	0.2058	0.1407
5.74083	0.2094	0.1434
5.90778	0.2123	0.1457
6.07472	0.2161	0.1491
6.24167	0.219	0.1506
6.40861	0.2217	0.1539
6.57556	0.2255	0.1552
6.7425	0.2282	0.1584
6.90944	0.2313	0.1608
7.07639	0.2346	0.1631
7.24333	0.237	0.1656
7.41028	0.2404	0.1668
7.57722	0.2424	0.1705
7.74417	0.2459	0.1714
7.91111	0.2483	0.175
8.07806	0.2508	0.1777
8.245	0.2521	0.181
8.41194	0.2551	0.1837
8.57889	0.2576	0.1859
8.74583	0.26	0.1893
8.9125	0.2627	0.1913
9.07944	0.2649	0.1943
9.24639	0.2667	0.1973
9.41333	0.2697	0.1994
9.58028	0.2724	0.2037
9.74722	0.2746	0.2061
9.91417	0.2765	0.2081
10.0811	0.2796	0.2107
10.2481	0.2817	0.2133
10.415	0.2844	0.2168
10.5819	0.2868	0.219
10.7489	0.2885	0.2226
10.9158	0.2916	0.225
11.0828	0.2935	0.2265
11.2497	0.2964	0.2292
11.4167	0.2993	0.232
11.5836	0.3013	0.2356
11.7506	0.3039	0.2373
11.9175	0.3071	0.2398

## Sheet: Sarc,30000cells,bas.migr.Rep3
Sarc CELL LINE, BASAL MIGRATION, 30000 CELLS, REP. 3
Time (Hour)	Mean basal migration Cell Index	Standard deviation basal migration Cell Index
0	0	0
0.303333	0.0742	0.0126
0.47	0.0572	0.0047
0.637222	0.0558	0.0039
0.804444	0.059	0.0069
0.971667	0.0626	0.0111
1.13889	0.067	0.0115
1.30611	0.0698	0.015
1.47333	0.0744	0.0136
1.64056	0.0758	0.0141
1.80778	0.078	0.0158
1.97444	0.0812	0.0171
2.14167	0.0838	0.0177
2.30889	0.0864	0.0198
2.47611	0.0889	0.0205
2.64333	0.0908	0.0208
2.81056	0.0934	0.0225
2.97778	0.0954	0.0239
3.14444	0.0978	0.024
3.31167	0.1	0.0252
3.47889	0.1024	0.026
3.64611	0.1047	0.0266
3.81333	0.107	0.0285
3.98056	0.1093	0.0286
4.14778	0.111	0.0304
4.315	0.1132	0.0309
4.48222	0.1157	0.0314
4.64944	0.1178	0.0332
4.81667	0.1205	0.0345
4.98389	0.1229	0.0356
5.15111	0.1246	0.0363
5.31833	0.1264	0.0373
5.48556	0.1286	0.0376
5.65278	0.1311	0.0392
5.82	0.1329	0.0398
5.98722	0.135	0.0412
6.15444	0.1366	0.0419
6.32167	0.1392	0.0433
6.48889	0.141	0.0445
6.65611	0.1426	0.0455
6.82333	0.1451	0.0469
6.99056	0.1468	0.0479
7.15778	0.1489	0.0483
7.325	0.1505	0.0499
7.49222	0.1526	0.0513
7.65944	0.1542	0.0517
7.82667	0.1563	0.0531
7.99389	0.1582	0.054
8.16111	0.16	0.0551
8.32833	0.1621	0.0564
8.49556	0.1634	0.0573
8.66278	0.166	0.0584
8.83	0.1678	0.0596
8.99722	0.1698	0.0601
9.16444	0.1722	0.0612
9.33167	0.1732	0.0618
9.49889	0.1753	0.064
9.66611	0.1775	0.0641
9.83333	0.1792	0.0656
10.0006	0.1813	0.0672
10.1678	0.1824	0.0683
10.335	0.1844	0.0692
10.5022	0.1862	0.0708
10.6694	0.1883	0.0709
10.8367	0.1903	0.0735
11.0039	0.1912	0.073
11.1711	0.1929	0.0754
11.3383	0.1949	0.0764
11.5056	0.1964	0.0768
11.6728	0.1991	0.0776
11.84	0.2007	0.0795

## Sheet: Sarc,30000cells,bas.migr.Rep4
Sarc CELL LINE, BASAL MIGRATION, 30000 CELLS, REP. 4
Time (Hour)	Mean basal migration Cell Index	Standard deviation basal migration Cell Index
0	0	0
0.380556	0.0625	0.0043
0.547778	0.0556	0.0064
0.714722	0.0548	0.0067
0.881667	0.0541	0.0061
1.04889	0.0542	0.0062
1.21611	0.0542	0.0067
1.38333	0.0549	0.0069
1.55056	0.0558	0.007
1.71778	0.0569	0.0078
1.885	0.0574	0.0097
2.05222	0.058	0.0092
2.21944	0.0589	0.0114
2.38667	0.0596	0.0117
2.55389	0.0595	0.0108
2.72111	0.0607	0.0113
2.88833	0.0615	0.0116
3.05556	0.0622	0.0117
3.22278	0.0624	0.0122
3.39	0.0632	0.0121
3.55722	0.0635	0.0132
3.72444	0.0645	0.0132
3.89167	0.0649	0.0138
4.05889	0.0656	0.0137
4.22611	0.0667	0.0143
4.39333	0.0675	0.0144
4.56056	0.0699	0.0154
4.72778	0.0712	0.0158
4.895	0.0731	0.0155
5.06222	0.0738	0.0145
5.22944	0.0749	0.0154
5.39667	0.0766	0.0152
5.56389	0.0771	0.0156
5.73111	0.0784	0.0158
5.89833	0.079	0.0146
6.06556	0.0806	0.0153
6.23278	0.0815	0.0148
6.4	0.0821	0.0151
6.56722	0.0838	0.0153
6.73444	0.0848	0.0162
6.90167	0.0857	0.0167
7.06889	0.0866	0.016
7.23611	0.0876	0.0162
7.40333	0.0891	0.0178
7.57056	0.0904	0.017
7.73778	0.091	0.0175
7.905	0.0915	0.0166
8.07222	0.0921	0.0172
8.23944	0.0945	0.0186
8.40667	0.0953	0.0181
8.57389	0.0958	0.0177
8.74111	0.0976	0.0186
8.90833	0.0981	0.0183
9.07556	0.0998	0.0192
9.24278	0.1001	0.0193
9.41	0.1008	0.0196
9.57722	0.1017	0.019
9.74444	0.103	0.0197
9.91167	0.1042	0.0197
10.0789	0.105	0.0213
10.2461	0.1073	0.0217
10.4133	0.1071	0.0213
10.5806	0.1084	0.0218
10.7478	0.1101	0.0224
10.915	0.1109	0.0227
11.0822	0.1121	0.0222
11.2494	0.1116	0.0224
11.4167	0.1133	0.0227
11.5839	0.1134	0.0225
11.7511	0.1154	0.0222
11.9183	0.1169	0.0231

## Sheet: Sarc,40000cells,bas.migr.Rep1
Sarc CELL LINE, BASAL MIGRATION, 40000 CELLS, REP. 1
Time (Hour)	Mean basal migration Cell Index	Standard deviation basal migration Cell Index
0	0	0
0.388333	0.0703	0.0124
0.555278	0.0727	0.0128
0.722222	0.0763	0.0129
0.889167	0.0806	0.018
1.05611	0.0857	0.0228
1.22306	0.0885	0.0258
1.39	0.0927	0.0293
1.55694	0.1001	0.0331
1.72389	0.1077	0.0359
1.89083	0.114	0.0408
2.05778	0.1226	0.0434
2.22472	0.1304	0.0474
2.39167	0.139	0.0482
2.55861	0.1438	0.0479
2.72556	0.1559	0.0511
2.8925	0.1643	0.0545
3.05944	0.1719	0.0556
3.22639	0.1788	0.058
3.39333	0.1833	0.0685
3.56028	0.1923	0.0626
3.72722	0.2011	0.0667
3.89417	0.2082	0.0683
4.06111	0.2151	0.0722
4.22806	0.2204	0.0749
4.395	0.2278	0.0784
4.56194	0.2334	0.0824
4.72889	0.2381	0.0851
4.89583	0.2422	0.0879
5.06278	0.2489	0.0912
5.22972	0.2529	0.0926
5.39667	0.2581	0.0953
5.56361	0.2603	0.0961
5.73056	0.2656	0.0991
5.8975	0.2691	0.1012
6.06444	0.2728	0.1028
6.23139	0.2762	0.1058
6.39833	0.2803	0.109
6.56528	0.2846	0.1106
6.73222	0.2887	0.1123
6.89917	0.2935	0.1167
7.06611	0.2947	0.1188
7.23306	0.2995	0.1211
7.4	0.3054	0.1222
7.56694	0.3092	0.1252
7.73389	0.312	0.1276
7.90083	0.3155	0.1303
8.06778	0.3204	0.1328
8.23472	0.3253	0.135
8.40167	0.3276	0.1366
8.56861	0.3321	0.1404
8.73556	0.3375	0.1423
8.9025	0.3423	0.1451
9.06944	0.3452	0.147
9.23639	0.3478	0.1503
9.40333	0.354	0.1524
9.57028	0.3561	0.1543
9.73722	0.3616	0.1576
9.90417	0.3657	0.1604
10.0711	0.3688	0.1619
10.2381	0.3747	0.1647
10.405	0.3791	0.1668
10.5719	0.3823	0.1692
10.7389	0.3852	0.1708
10.9058	0.3901	0.1735
11.0728	0.3962	0.1764
11.2397	0.3972	0.1784
11.4067	0.4042	0.1805
11.5736	0.4082	0.183
11.7406	0.4129	0.1865
11.9075	0.4156	0.1885

[truncated: 9 more sheets: Sarc,40000cells,bas.migr.Rep2, Sarc,40000cells,bas.migr.Rep3, HT1080,20000cells,bas.migr.Rep1, HT1080,20000cells,bas.migr.Rep2, HT1080,20000cells,bas.migr.Rep3, HT1080,20000cells,bas.migr.Rep4, A375,20000cells,bas.migr.Rep1, A375,20000cells,bas.migr.Rep2, A375,20000cells,bas.migr.Rep3]
