# Supplementary material for: A Macroscopic Mathematical Model for Cell Migration Assays Using a Real-Time Cell Analysis
Source: PLoS One. 2016 Sep 28;11(9):e0162553. doi: 10.1371/journal.pone.0162553 (PMC5040252; doi:10.1371/journal.pone.0162553)
Supplement: S2 File — The file contains 17 different spreadsheets organized with respect to cell lines, initial cell numbers, and independent experimental replicates. Within the same spreadsheet the first column contains the time (in hours), second and third column contain the mean migration Cell Index of a quadruplicate experiment and its standard deviation, respectively. (XLSX) [file pone.0162553.s004.xlsx]

## Sheet: Sarc,20000cells,migr.Rep1
Sarc CELL LINE, MIGRATION, 20000 CELLS, REP. 1
Time (Hour)	Mean migration Cell Index	Standard deviation migration Cell Index
0	0	0
0.351111	0.0813	0.0059
0.434722	0.0763	0.0137
0.518611	0.0812	0.0213
0.6025	0.0881	0.0272
0.686389	0.1	0.0326
0.770278	0.1132	0.0377
0.854167	0.1249	0.0402
0.938056	0.1361	0.0422
1.02194	0.1488	0.0458
1.10583	0.1621	0.0484
1.18972	0.1745	0.0529
1.27361	0.1868	0.0556
1.3575	0.1971	0.0582
1.44139	0.2082	0.0616
1.52528	0.2178	0.0639
1.60917	0.227	0.0675
1.69306	0.2371	0.0704
1.77694	0.2441	0.0741
1.86083	0.2539	0.0761
1.94472	0.2611	0.08
2.02861	0.2685	0.0815
2.1125	0.2779	0.0844
2.19639	0.2865	0.0864
2.28028	0.2939	0.0893
2.36417	0.3031	0.0915
2.53194	0.3198	0.096
2.69917	0.3377	0.1021
2.86639	0.3559	0.1058
3.03361	0.3763	0.1115
3.20083	0.3966	0.1168
3.36806	0.4188	0.1237
3.53528	0.4403	0.1287
3.7025	0.4627	0.1344
3.86972	0.4859	0.1411
4.03694	0.5086	0.1483
4.20417	0.5317	0.1554
4.37139	0.5544	0.1623
4.53861	0.5789	0.1685
4.70583	0.6042	0.175
4.87306	0.6301	0.1816
5.04028	0.6554	0.1899
5.2075	0.6818	0.1962
5.37472	0.7086	0.205
5.54194	0.7356	0.2141
5.70917	0.7645	0.2242
5.87639	0.7937	0.23
6.04361	0.8249	0.2369
6.21083	0.8584	0.2435
6.37806	0.8924	0.2514
6.54528	0.9279	0.2564
6.7125	0.965	0.2658
6.87972	1.0042	0.2735
7.04694	1.0444	0.2772
7.21417	1.0895	0.2844
7.38139	1.1331	0.2887
7.54861	1.1781	0.2953
7.71583	1.2253	0.3048
7.88306	1.2744	0.3116
8.05028	1.3205	0.3208
8.2175	1.37	0.3286
8.38472	1.4202	0.3364
8.55194	1.4718	0.3422
8.71917	1.5204	0.3499
8.88639	1.5738	0.3574
9.05361	1.628	0.3645
9.22083	1.6824	0.3705
9.38806	1.7365	0.3775
9.55528	1.7903	0.3841
9.7225	1.8433	0.389
9.88972	1.8983	0.396
10.0569	1.9562	0.4003
10.2242	2.0099	0.4059
10.3914	2.0673	0.4124
10.5586	2.124	0.4153
10.7258	2.177	0.4143
10.8931	2.2271	0.4167
11.0603	2.2739	0.424
11.2275	2.3249	0.4281
11.3947	2.377	0.4366
11.5619	2.4273	0.4419
11.7292	2.4799	0.4502
11.8964	2.53	0.459

## Sheet: Sarc,20000cells,migr.Rep2
Sarc CELL LINE, MIGRATION, 20000 CELLS, REP. 2
Time (Hour)	Mean migration Cell Index	Standard deviation migration Cell Index
0	0	0
0.462778	0.0883	0.0145
0.629722	0.1034	0.0211
0.796667	0.1424	0.0272
0.963611	0.1802	0.0327
1.13056	0.2162	0.0393
1.2975	0.249	0.0447
1.46444	0.2805	0.0472
1.63139	0.3026	0.0503
1.79833	0.316	0.0523
1.96528	0.3262	0.0564
2.13222	0.3314	0.0608
2.29917	0.333	0.0635
2.46611	0.3361	0.0686
2.63306	0.3381	0.0703
2.8	0.3411	0.072
2.96694	0.3451	0.0744
3.13389	0.3494	0.0742
3.30083	0.3561	0.0758
3.46778	0.3619	0.0762
3.63472	0.3696	0.0766
3.80167	0.378	0.0785
3.96861	0.3865	0.0776
4.13556	0.3975	0.0792
4.3025	0.4077	0.08
4.46944	0.4181	0.0819
4.63639	0.4297	0.0836
4.80333	0.4402	0.0838
4.97028	0.4526	0.0844
5.13722	0.4634	0.086
5.30417	0.4752	0.0878
5.47111	0.4878	0.0898
5.63806	0.501	0.0897
5.805	0.5122	0.0913
5.97194	0.5257	0.0933
6.13889	0.5399	0.0956
6.30583	0.5532	0.0963
6.47278	0.5673	0.0985
6.63972	0.5829	0.0998
6.80667	0.5987	0.1014
6.97361	0.6151	0.1022
7.14056	0.6333	0.1025
7.3075	0.6522	0.1049
7.47444	0.6724	0.1064
7.64139	0.6942	0.1089
7.80833	0.7169	0.1111
7.97528	0.7406	0.1136
8.14222	0.7671	0.1181
8.30917	0.7932	0.1201
8.47611	0.8205	0.1209
8.64306	0.8501	0.1248
8.81	0.883	0.1279
8.97694	0.9165	0.1305
9.14389	0.9485	0.1331
9.31083	0.9847	0.1357
9.47778	1.0194	0.1396
9.64472	1.0557	0.1429
9.81167	1.0943	0.147
9.97861	1.1344	0.1506
10.1456	1.1745	0.1561
10.3125	1.2146	0.162
10.4794	1.2549	0.1666
10.6464	1.2975	0.1695
10.8133	1.3392	0.1743
10.9803	1.3834	0.1777
11.1472	1.4286	0.1821
11.3142	1.4726	0.1906
11.4811	1.5156	0.1953
11.6481	1.5615	0.2006
11.815	1.6085	0.2048
11.9819	1.655	0.2111

## Sheet: Sarc,20000cells,migr.Rep3
Sarc CELL LINE, MIGRATION, 20000 CELLS, REP. 3
Time (Hour)	Mean migration Cell Index	Standard deviation migration Cell Index
0	0	0
0.351944	0.0613	0.0056
0.435278	0.0749	0.0047
0.518611	0.0865	0.0036
0.601944	0.0972	0.0033
0.685278	0.1071	0.0027
0.768611	0.1159	0.0029
0.851944	0.1259	0.0032
0.935278	0.1347	0.0041
1.01861	0.1431	0.0035
1.10194	0.1519	0.0045
1.18528	0.1595	0.0029
1.26861	0.1681	0.0033
1.35194	0.1757	0.0033
1.43528	0.182	0.0033
1.51861	0.1897	0.0021
1.60194	0.197	0.0028
1.68528	0.204	0.0029
1.76861	0.211	0.0031
1.85194	0.2174	0.0033
1.93528	0.2243	0.0032
2.01861	0.2302	0.0039
2.10194	0.2364	0.0046
2.18528	0.2429	0.0052
2.26861	0.2491	0.0053
2.35194	0.2553	0.0062
2.51972	0.2673	0.0059
2.68639	0.2784	0.0069
2.85306	0.3016	0.0076
3.01972	0.3231	0.0099
3.18639	0.3495	0.011
3.35306	0.3742	0.0123
3.51972	0.399	0.0162
3.68639	0.4201	0.0171
3.85306	0.4389	0.0185
4.01972	0.4582	0.0196
4.18639	0.4749	0.0203
4.35306	0.4915	0.0232
4.51972	0.5077	0.026
4.68639	0.5234	0.0288
4.85306	0.5382	0.0291
5.01972	0.5541	0.0323
5.18639	0.569	0.0338
5.35306	0.5849	0.0366
5.51972	0.5998	0.0409
5.68639	0.6153	0.0393
5.85306	0.6307	0.041
6.01972	0.6468	0.0442
6.18639	0.664	0.0461
6.35306	0.6799	0.0475
6.51972	0.697	0.0503
6.68639	0.7149	0.0519
6.85306	0.7324	0.0556
7.01972	0.75	0.0559
7.18639	0.769	0.0593
7.35306	0.7881	0.0607
7.51972	0.8073	0.0644
7.68639	0.8284	0.068
7.85306	0.8487	0.0671
8.01972	0.8706	0.0682
8.18639	0.8923	0.0699
8.35306	0.9122	0.0703
8.51972	0.932	0.0753
8.68639	0.9524	0.0829
8.85306	0.9731	0.0852
9.01972	0.9976	0.0913
9.18639	1.0224	0.0949
9.35306	1.0462	0.1002
9.51972	1.0715	0.1051
9.68639	1.0988	0.1099
9.85306	1.1261	0.1138
10.0197	1.1532	0.1169
10.1864	1.1805	0.1194
10.3531	1.2071	0.1268
10.5197	1.2367	0.1312
10.6864	1.2666	0.1401
10.8531	1.2955	0.1487
11.0197	1.3279	0.1537
11.1864	1.3608	0.1612
11.3531	1.3951	0.1658
11.5197	1.4273	0.173
11.6864	1.463	0.1795
11.8531	1.4983	0.1888

## Sheet: Sarc,30000cells,migr.Rep1
Sarc CELL LINE, MIGRATION, 30000 CELLS, REP. 1
Time (Hour)	Mean migration Cell Index	Standard deviation migration Cell Index
0	0	0
0.231944	0.0244	0.0072
0.398611	0.0364	0.0131
0.565556	0.0593	0.0227
0.7325	0.0887	0.0315
0.899444	0.1164	0.0383
1.06639	0.1441	0.0475
1.23333	0.1691	0.0531
1.40028	0.1884	0.0588
1.56722	0.2087	0.0645
1.73417	0.2247	0.0716
1.90111	0.2422	0.0764
2.06806	0.2586	0.081
2.235	0.276	0.0843
2.40194	0.2972	0.0913
2.56889	0.323	0.0987
2.73583	0.3485	0.1035
2.90278	0.3742	0.1084
3.06972	0.4035	0.1126
3.23667	0.4407	0.1196
3.40361	0.4805	0.1252
3.57056	0.5275	0.1313
3.7375	0.5744	0.1364
3.90444	0.6186	0.1432
4.07139	0.664	0.149
4.23833	0.7023	0.158
4.40528	0.7432	0.1676
4.57222	0.7783	0.1752
4.73917	0.8153	0.1789
4.90611	0.8492	0.1868
5.07306	0.8802	0.194
5.24	0.91	0.2018
5.40694	0.9414	0.2106
5.57389	0.9734	0.2177
5.74083	1.0092	0.2248
5.90778	1.0428	0.2348
6.07472	1.0747	0.241
6.24167	1.1093	0.249
6.40861	1.1418	0.2564
6.57556	1.1804	0.2656
6.7425	1.2207	0.2722
6.90944	1.2633	0.2812
7.07639	1.3049	0.2868
7.24333	1.3489	0.2953
7.41028	1.3981	0.3036
7.57722	1.4476	0.3119
7.74417	1.5002	0.3198
7.91111	1.5497	0.3274
8.07806	1.6028	0.3323
8.245	1.6555	0.3401
8.41194	1.7101	0.3472
8.57889	1.7657	0.3546
8.74583	1.8204	0.3648
8.9125	1.8723	0.3715
9.07944	1.9245	0.377
9.24639	1.9815	0.3904
9.41333	2.0384	0.3958
9.58028	2.0907	0.4052
9.74722	2.1446	0.4128
9.91417	2.1951	0.4162
10.0811	2.2506	0.4281
10.2481	2.2999	0.4284
10.415	2.3516	0.4242
10.5819	2.4054	0.4269
10.7489	2.4501	0.4238
10.9158	2.5008	0.4254
11.0828	2.5514	0.4264
11.2497	2.6002	0.4331
11.4167	2.6533	0.4354
11.5836	2.6984	0.4342
11.7506	2.7517	0.4386
11.9175	2.7954	0.4474

## Sheet: Sarc,30000cells,migr.Rep2
Sarc CELL LINE, MIGRATION, 30000 CELLS, REP. 2
Time (Hour)	Mean migration Cell Index	Standard deviation migration Cell Index
0	0	0
0.303333	0.0419	0.0083
0.47	0.0645	0.0118
0.637222	0.1044	0.0148
0.804444	0.1453	0.0144
0.971667	0.1753	0.014
1.13889	0.1986	0.0131
1.30611	0.2218	0.0139
1.47333	0.2428	0.017
1.64056	0.2633	0.0199
1.80778	0.2821	0.024
1.97444	0.3017	0.027
2.14167	0.3206	0.0317
2.30889	0.3398	0.0358
2.47611	0.3605	0.0415
2.64333	0.3819	0.0464
2.81056	0.4045	0.0507
2.97778	0.4293	0.0562
3.14444	0.4548	0.0613
3.31167	0.4796	0.0674
3.47889	0.5056	0.073
3.64611	0.535	0.0788
3.81333	0.563	0.0829
3.98056	0.5933	0.0893
4.14778	0.6233	0.0967
4.315	0.6532	0.1036
4.48222	0.6845	0.1104
4.64944	0.7167	0.1183
4.81667	0.748	0.1264
4.98389	0.7799	0.1367
5.15111	0.8145	0.1468
5.31833	0.8504	0.1579
5.48556	0.8875	0.1665
5.65278	0.9247	0.1766
5.82	0.9626	0.185
5.98722	0.999	0.1958
6.15444	1.0394	0.2047
6.32167	1.0801	0.2154
6.48889	1.1224	0.2313
6.65611	1.1662	0.2404
6.82333	1.2093	0.2518
6.99056	1.2514	0.2612
7.15778	1.2981	0.2755
7.325	1.3397	0.2853
7.49222	1.3858	0.2934
7.65944	1.4304	0.3043
7.82667	1.4749	0.3097
7.99389	1.519	0.3174
8.16111	1.5614	0.3227
8.32833	1.6085	0.3348
8.49556	1.653	0.3364
8.66278	1.6981	0.3433
8.83	1.7396	0.3462
8.99722	1.7831	0.3532
9.16444	1.8225	0.3594
9.33167	1.8622	0.3627
9.49889	1.9012	0.3673
9.66611	1.9339	0.3677
9.83333	1.9648	0.3664
10.0006	1.9962	0.3685
10.1678	2.0258	0.3701
10.335	2.0497	0.3625
10.5022	2.0761	0.3549
10.6694	2.0973	0.3535
10.8367	2.1194	0.3488
11.0039	2.1395	0.346
11.1711	2.1633	0.3457
11.3383	2.182	0.3431
11.5056	2.199	0.3376
11.6728	2.2177	0.3369
11.84	2.2404	0.3357

## Sheet: Sarc,30000cells,migr.Rep3
Sarc CELL LINE, MIGRATION, 30000 CELLS, REP. 3
Time (Hour)	Mean migration Cell Index	Standard deviation migration Cell Index
0	0	0
0.395833	0.1055	0.0473
0.562778	0.148	0.0564
0.729722	0.2001	0.0533
0.896667	0.2407	0.0481
1.06361	0.2647	0.0495
1.23056	0.2848	0.0541
1.3975	0.3032	0.0549
1.56444	0.3175	0.0585
1.73139	0.3284	0.0587
1.89833	0.3394	0.0613
2.06528	0.3494	0.0627
2.23222	0.3596	0.065
2.39917	0.3687	0.0655
2.56611	0.379	0.0677
2.73306	0.3977	0.0719
2.9	0.4172	0.077
3.06694	0.4374	0.0823
3.23389	0.459	0.088
3.40083	0.4844	0.0953
3.56778	0.5088	0.1032
3.73472	0.5336	0.1084
3.90167	0.5631	0.1175
4.06861	0.5892	0.1239
4.23556	0.6119	0.1293
4.4025	0.637	0.1363
4.56944	0.6561	0.1424
4.73639	0.6786	0.1502
4.90333	0.6983	0.1549
5.07028	0.7169	0.1581
5.23722	0.7355	0.1627
5.40417	0.7544	0.1675
5.57111	0.7717	0.1719
5.73806	0.79	0.1753
5.905	0.8066	0.1791
6.07194	0.827	0.1855
6.23889	0.8461	0.188
6.40583	0.8667	0.1917
6.57278	0.8852	0.1974
6.73972	0.907	0.2022
6.90667	0.9305	0.206
7.07361	0.9548	0.2115
7.24056	0.9809	0.2147
7.4075	1.0117	0.2218
7.57444	1.0442	0.2292
7.74139	1.0776	0.2356
7.90833	1.1146	0.2447
8.07528	1.1537	0.2535
8.24222	1.1929	0.2607
8.40917	1.2341	0.2672
8.57611	1.2817	0.2745
8.74306	1.3294	0.284
8.91	1.3782	0.2898
9.07694	1.4292	0.299
9.24389	1.4819	0.3085
9.41083	1.5376	0.3197
9.57778	1.5926	0.3284
9.74472	1.6485	0.3354
9.91167	1.7073	0.3433
10.0786	1.7601	0.3481
10.2456	1.8229	0.3593
10.4125	1.8787	0.3649
10.5794	1.9417	0.3742
10.7464	2.0014	0.3798
10.9133	2.0616	0.3887
11.0803	2.1138	0.3931
11.2472	2.1699	0.4001
11.4142	2.228	0.4062
11.5811	2.2807	0.408
11.7481	2.3309	0.4131
11.915	2.3827	0.4187

## Sheet: Sarc,30000cells,migr.Rep4
Sarc CELL LINE, MIGRATION, 30000 CELLS, REP. 4
Time (Hour)	Mean migration Cell Index	Standard deviation migration Cell Index
0	0	0
0.380556	0.0547	0.0021
0.547778	0.0799	0.0022
0.714722	0.1192	0.0023
0.881667	0.1544	0.0042
1.04889	0.1845	0.0106
1.21611	0.2121	0.0179
1.38333	0.2359	0.026
1.55056	0.2548	0.0323
1.71778	0.2662	0.0364
1.885	0.2752	0.0397
2.05222	0.2835	0.0439
2.21944	0.2931	0.0447
2.38667	0.3046	0.0475
2.55389	0.3196	0.0535
2.72111	0.3366	0.0584
2.88833	0.3566	0.062
3.05556	0.3788	0.0685
3.22278	0.4007	0.0737
3.39	0.4271	0.0806
3.55722	0.4536	0.0869
3.72444	0.48	0.0926
3.89167	0.5076	0.0974
4.05889	0.5343	0.1029
4.22611	0.5601	0.1101
4.39333	0.5851	0.1146
4.56056	0.6102	0.1196
4.72778	0.6358	0.1229
4.895	0.6571	0.1255
5.06222	0.6793	0.1297
5.22944	0.6996	0.1315
5.39667	0.7221	0.1354
5.56389	0.7444	0.1393
5.73111	0.7684	0.1435
5.89833	0.7941	0.1514
6.06556	0.8193	0.1547
6.23278	0.8428	0.1583
6.4	0.868	0.163
6.56722	0.8963	0.1689
6.73444	0.9236	0.1741
6.90167	0.9519	0.1803
7.06889	0.9813	0.185
7.23611	1.012	0.1897
7.40333	1.0439	0.1952
7.57056	1.075	0.1969
7.73778	1.107	0.2004
7.905	1.1381	0.2043
8.07222	1.1689	0.2072
8.23944	1.2012	0.2087
8.40667	1.2351	0.2139
8.57389	1.2687	0.2147
8.74111	1.3012	0.2173
8.90833	1.3341	0.2195
9.07556	1.3648	0.2209
9.24278	1.3952	0.2266
9.41	1.4245	0.2291
9.57722	1.456	0.2346
9.74444	1.486	0.2405
9.91167	1.5162	0.2439
10.0789	1.5476	0.2449
10.2461	1.5775	0.2455
10.4133	1.6063	0.2489
10.5806	1.6386	0.2504
10.7478	1.6701	0.2475
10.915	1.7024	0.252
11.0822	1.7367	0.2571
11.2494	1.768	0.2591
11.4167	1.8029	0.2571
11.5839	1.8352	0.252
11.7511	1.8696	0.2495
11.9183	1.9018	0.2502

## Sheet: Sarc,40000cells,migr.Rep1
Sarc CELL LINE, MIGRATION, 40000 CELLS, REP. 1
Time (Hour)	Mean migration Cell Index	Standard deviation migration Cell Index
0	0	0
0.334444	0.0662	0.0139
0.584722	0.1232	0.0139
0.835	0.2055	0.0185
1.08528	0.2826	0.0298
1.33556	0.3487	0.0414
1.58583	0.3962	0.0528
1.83611	0.4338	0.0613
2.08639	0.4692	0.0692
2.33667	0.5058	0.0751
2.58694	0.5469	0.0828
2.83722	0.5937	0.0903
3.0875	0.645	0.0977
3.33778	0.706	0.1094
3.58806	0.7761	0.1218
3.83833	0.8513	0.1383
4.08861	0.9356	0.1512
4.33889	1.0214	0.1701
4.58917	1.1123	0.1879
4.83944	1.1941	0.2054
5.08972	1.2789	0.2245
5.34	1.3684	0.2426
5.59028	1.4559	0.2579
5.84056	1.5417	0.2764
6.09083	1.6295	0.294
6.34111	1.7192	0.3117
6.59139	1.8085	0.3234
6.84167	1.8997	0.337
7.09194	1.994	0.3494
7.34222	2.0877	0.3578
7.5925	2.1818	0.3701
7.84278	2.274	0.3741
8.09306	2.3659	0.3811
8.34333	2.4469	0.3881
8.59361	2.5296	0.3981
8.84389	2.6051	0.3945
9.09417	2.6764	0.3975
9.34444	2.7453	0.396
9.59472	2.8062	0.3914
9.845	2.8653	0.3866
10.0953	2.9301	0.3865
10.3456	2.989	0.3892
10.5958	3.0438	0.3929
10.8461	3.0971	0.398
11.0964	3.1461	0.3966
11.3467	3.1896	0.4071
11.5969	3.2315	0.4065
11.8472	3.2782	0.409

## Sheet: Sarc,40000cells,migr.Rep2
Sarc CELL LINE, MIGRATION, 40000 CELLS, REP. 2
Time (Hour)	Mean migration Cell Index	Standard deviation migration Cell Index
0	0	0
0.388333	0.0696	0.0098
0.555278	0.1064	0.0147
0.722222	0.1538	0.016
0.889167	0.2103	0.0171
1.05611	0.2771	0.0196
1.22306	0.347	0.0249
1.39	0.4097	0.0278
1.55694	0.4626	0.0321
1.72389	0.5137	0.0358
1.89083	0.5534	0.041
2.05778	0.5933	0.0472
2.22472	0.6346	0.0502
2.39167	0.6754	0.0545
2.55861	0.7131	0.0578
2.72556	0.7612	0.0669
2.8925	0.8107	0.0737
3.05944	0.8585	0.0786
3.22639	0.9065	0.0843
3.39333	0.9563	0.0893
3.56028	1.0019	0.0926
3.72722	1.0551	0.102
3.89417	1.1115	0.109
4.06111	1.1647	0.1147
4.22806	1.213	0.12
4.395	1.2656	0.1285
4.56194	1.3183	0.1345
4.72889	1.3693	0.1413
4.89583	1.4163	0.1484
5.06278	1.4681	0.1522
5.22972	1.5197	0.1556
5.39667	1.5704	0.1599
5.56361	1.618	0.165
5.73056	1.6711	0.1726
5.8975	1.7201	0.1774
6.06444	1.7706	0.1844
6.23139	1.8179	0.1907
6.39833	1.8636	0.1953
6.56528	1.912	0.2028
6.73222	1.9585	0.203
6.89917	2.0068	0.2091
7.06611	2.0556	0.2172
7.23306	2.1023	0.2241
7.4	2.1482	0.2275
7.56694	2.1923	0.227
7.73389	2.2357	0.2325
7.90083	2.2729	0.2361
8.06778	2.312	0.2351
8.23472	2.3501	0.2367
8.40167	2.3865	0.2356
8.56861	2.4212	0.2349
8.73556	2.4526	0.2336
8.9025	2.4832	0.2355
9.06944	2.5161	0.2423
9.23639	2.5498	0.2409
9.40333	2.578	0.2499
9.57028	2.6107	0.2547
9.73722	2.6419	0.262
9.90417	2.6749	0.2628
10.0711	2.7012	0.2639
10.2381	2.7292	0.2711
10.405	2.7599	0.2777
10.5719	2.795	0.2789
10.7389	2.8313	0.2816
10.9058	2.8685	0.2797
11.0728	2.9003	0.2847
11.2397	2.933	0.2891
11.4067	2.9614	0.3003
11.5736	2.9935	0.3065
11.7406	3.027	0.3161
11.9075	3.0631	0.3131

## Sheet: Sarc,40000cells,migr.Rep3
Sarc CELL LINE, MIGRATION, 40000 CELLS, REP. 3
Time (Hour)	Mean migration Cell Index	Standard deviation migration Cell Index
0	0	0
0.411944	0.1498	0.1052
0.661944	0.2199	0.1126
0.911944	0.298	0.1173
1.16194	0.3814	0.1228
1.41194	0.4473	0.1301
1.66194	0.4867	0.1383
1.91194	0.5159	0.1416
2.16194	0.5379	0.1526
2.41194	0.5539	0.1599
2.66194	0.5731	0.1647
2.91167	0.594	0.1696
3.16111	0.6175	0.1743
3.41111	0.6443	0.1799
3.66111	0.6755	0.1844
3.91111	0.7095	0.188
4.16111	0.7459	0.1949
4.41111	0.7865	0.1982
4.66111	0.8301	0.2029
4.91111	0.8771	0.2102
5.16111	0.9266	0.2155
5.41111	0.9826	0.2171
5.66111	1.0399	0.2225
5.91111	1.1008	0.2282
6.16111	1.1647	0.2358
6.41139	1.2325	0.2528
6.66139	1.3032	0.262
6.91167	1.3745	0.2726
7.16167	1.4481	0.2871
7.41194	1.527	0.2951
7.66194	1.6079	0.3049
7.91222	1.6895	0.3124
8.16222	1.7715	0.3149
8.4125	1.8505	0.3189
8.6625	1.932	0.3238
8.91278	2.0101	0.3237
9.16278	2.0898	0.322
9.41306	2.1604	0.3215
9.66306	2.2363	0.3168
9.91333	2.3127	0.3274
10.1633	2.3838	0.3344
10.4136	2.4546	0.3343
10.6636	2.5244	0.3348
10.9139	2.5908	0.3398
11.1639	2.6526	0.3355
11.4142	2.7207	0.3347
11.6642	2.7821	0.3443
11.9144	2.8441	0.3539

[truncated: 7 more sheets: HT1080,20000cells,migr.Rep1, HT1080,20000cells,migr.Rep2, HT1080,20000cells,migr.Rep3, HT1080,20000cells,migr.Rep4, A375,20000cells,migr.Rep1, A375,20000cells,migr.Rep2, A375,20000cells,migr.Rep3]
